# Supplementary material for: Morinda citrifolia fruit extract enhances the resistance of Penaeus vannamei to Vibrio parahaemolyticus infection
Source: Sci Rep. 2024 Mar 7;14:5668. doi: 10.1038/s41598-024-56173-4 (PMC10920830; doi:10.1038/s41598-024-56173-4)
Supplement: Supplementary file 1 — Supplementary Information 1. [file 41598_2024_56173_MOESM1_ESM.xlsx]

## Sheet: Amylase
Alive Samples
	H0	There is no significant difference in Amylase Activity changes between feeding treatements
	H1	There is significant difference in Amylase Activity changes between feeding treatements
	α	0.05
		T0	T1	T2	T3	T4	T5
		71.4082	74.1647	69.0489	71.0126	54.5713	77.9194
		72.9619	74.0004	72.104	68.709	57.5798	77.798
		73.069	75.4793	72.3768	71.0606	52.1645	78.8501
		73.1226	75.9722	72.6496	71.0126	56.0755	79.4571
		71.4617	75.5341	69.7581	68.805	51.2619	78.405
		72.1047	74.4386	70.8492	70.3887	53.4682	78.4455
		72.5288	73.2092	70.6219	68.2611	29.3665	78.985
		71.8859	71.1643	67.8396	68.549	67.7085	80.2799
		71.6448	72.917	70.1309	66.8213	76.4667	77.7306
		71.8859	75.6923	68.6579	68.645	15.0928	81.4534		T0	T1	T2	T3	T4	T5			T0	T1	T2	T3	T4	T5
		72.4886	73.1361	66.3666	64.4217	21.0095	78.5399		72.1872	74.1312	69.94	68.557	48.6852	78.9445			1.85846	1.87	1.84473	1.83605	1.6874	1.89732
		71.685	73.8665	68.8762	64.9976	49.4568	79.4706
	Average	72.1872	74.1312	69.94	68.557	48.6852	78.9445
		0.62728	1.41137	1.90869	2.22887	18.1205	1.09422
	Anova: Single Factor
	SUMMARY
	Groups	Count	Sum	Average	Variance
	T0	12	866.247	72.1872	0.39348
	T1	12	889.575	74.1312	1.99197
	T2	12	839.28	69.94	3.64311
	T3	12	822.684	68.557	4.96786
	T4	12	584.222	48.6852	328.354
	T5	12	947.334	78.9445	1.19732
	ANOVA
	Source of Variation	SS	df	MS	F	P-value	F crit
	Between Groups	6585.01	5	1317	23.2038	2.27447e-13	2.35381
	Within Groups	3746.03	66	56.758
									q value from table		*if calculated q is greater than table, reject H0
	Total	10331	71						4.163
			Difference	n (Group 1)	n (Group 2)	SE	q	H
	T0	T1	1.94397	12	12	2.17482	0.893853	Accept
	T0	T2	2.24726	12	12	2.17482	1.03331	Accept
	T0	T3	3.63022	12	12	2.17482	1.66921	Accept
	T0	T4	23.5021	12	12	2.17482	10.8065	Reject
	T0	T5	6.75728	12	12	2.17482	3.10706	Accept
	T1	T2	4.19123	12	12	2.17482	1.92716	Accept
	T1	T3	5.57418	12	12	2.17482	2.56306	Accept
	T1	T4	25.4461	12	12	2.17482	11.7003	Reject
	T1	T5	4.81331	12	12	2.17482	2.2132	Accept
	T2	T3	1.38296	12	12	2.17482	0.635896	Accept
	T2	T4	21.2548	12	12	2.17482	9.77315	Reject
	T2	T5	9.00454	12	12	2.17482	4.14037	Accept
	T3	T4	19.8719	12	12	2.17482	9.13726	Reject
	T3	T5	10.3875	12	12	2.17482	4.77626	Reject
	T4	T5	30.2594	12	12	2.17482	13.9135	Reject

## Sheet: Lipase
Alive samples
	H0	There is no significant difference in Lipase Activity between feeding treatements
	H1	There is significant difference in Lipase Activity between feeding treatements
	α	0.05
		T0	T1	T2	T3	T4	T5
		219.715	85.7856	38.6477	4.7917	419.656	468.362
		836.999	89.7624	11.7596	24.9317	-42.7119	396.947
		140.677	-57.2274	-8.77026	52.4902	-39.8827	366.23
		752.234	-55.3337	36.4334	37.5937	-39.8971	466.422
		60.112	2.26037	42.3646	33.1248	-38.8086	421.821
									T0	T1	T2	T3	T4	T5		T0	T1	T2	T3	T4	T5
	Average	401.947	13.0495	24.087	30.5864	51.6711	423.956		401.947	13.0495	24.087	30.5864	51.6711	423.956		2.60417	1.11559	1.38178	1.48553	1.71325	2.62732
		364.106	72.2961	21.9663	17.5547	205.715	44.2764
	Anova: Single Factor
	SUMMARY
	Groups	Count	Sum	Average	Variance
	T0	5	2009.74	401.947	132573
	T1	5	61.2074	12.2415	5251.79
	T2	5	45.1166	9.02333	2854.47
	T3	5	140.3	28.06	503.003
	T4	5	58.7776	11.7555	51996.7
	T5	5	2119.78	423.956	1960.4
	ANOVA
	Source of Variation	SS	df	MS	F	P-value	F crit
	Between Groups	1.05667e+06	5	211334	6.49794	0.00059493	2.62065
	Within Groups	780558	24	32523.2
									q value from table		*if calculated q is greater than table, reject H0
	Total	1.83723e+06	29						4.373
			Difference	n (Group 1)	n (Group 2)	SE	q	H
	T0	T1	389.706	5	5	80.6514	4.83198	Reject
	T0	T2	392.924	5	5	80.6514	4.87188	Reject
	T0	T3	373.887	5	5	80.6514	4.63584	Reject
	T0	T4	390.192	5	5	80.6514	4.838	Reject
	T0	T5	22.009	5	5	80.6514	0.272891	Accept
	T1	T2	3.21816	5	5	80.6514	0.039902	Accept
	T1	T3	15.8185	5	5	80.6514	0.196134	Accept
	T1	T4	0.485973	5	5	80.6514	0.0060256	Accept
	T1	T5	411.715	5	5	80.6514	5.10487	Reject
	T2	T3	19.0367	5	5	80.6514	0.236036	Accept
	T2	T4	2.73218	5	5	80.6514	0.0338764	Accept
	T2	T5	414.933	5	5	80.6514	5.14477	Reject
	T3	T4	16.3045	5	5	80.6514	0.20216	Accept
	T3	T5	395.896	5	5	80.6514	4.90873	Reject
	T4	T5	412.201	5	5	80.6514	5.11089	Reject

## Sheet: Trypsin
Alive Samples
	H0	There is no significant difference inTrypsin Activity changes between feeding treatements
	H1	There is significant difference in Trypsin Activity changes between feeding treatements
	α	0.05
		T0	T1	T2	T3	T4	T5
		57.6889	84.9421	44.8405	-15.8812	21.6717	34.9259
		40.9683	84.0642	44.1555	62.7767	22.5124	22.462
		82.3215	95.5612	33.7713	85.2974	37.0521	71.2041
		44.0018	47.591	38.6483	-23.8276	22.5744	46.9405
		41.4294	91.8516	52.3752	-18.8474	24.8131	75.6192
		83.7573	93.0692	39.9635	84.8258	58.8823	56.1224
		5.02678	93.494	40.083	82.4631	37.7204	57.4899
		91.3053	73.1477	58.4495	51.9374	-99.914	10.8577
		83.6477	95.8869	51.7916	52.1571	-70.8817	58.2257
		81.7332	91.9082	54.8603	51.7177	-98.7527	83.6875
		53.0169	88.7366	55.9014	44.5403	74.9677	47.9238
		83.1691	83.512	59.5729	51.2783	-103.312	47.8066
		85.5621	92.7577	53.2218	49.7606	81.4194	44.9596
		58.1946	87.1508	49.7388	48.2907	73.7334	39.9903		T0	T1	T2	T3	T4	T5
	Average	63.7016	85.9767	48.3838	43.3206	5.89191	49.8725		63.7016	85.9767	48.3838	43.3206	5.89191	49.8725
		24.9847	12.6199	8.116	36.8237	68.4987	19.7359
	Anova: Single Factor
	SUMMARY
	Groups	Count	Sum	Average	Variance
	T0	14	-575.466	-41.1047	2932.42
	T1	14	-1203.67	-85.9767	159.262
	T2	14	-677.374	-48.3838	65.8694
	T3	14	-606.489	-43.3206	1355.99
	T4	14	405.832	28.988	10577
	T5	14	-698.215	-49.8725	389.507
	ANOVA
	Source of Variation	SS	df	MS	F	P-value	F crit
	Between Groups	98744.6	5	19748.9	7.65458	6.76659e-06	2.33174
	Within Groups	201241	78	2580.01
									q value from table		*if calculated q is greater than table, reject H0
	Total	299986	83						4.163
			Difference	n (Group 1)	n (Group 2)	SE	q	H
	T0	T1	44.872	14	14	13.5752	3.30543	Accept
	T0	T2	7.27915	14	14	13.5752	0.536209	Accept
	T0	T3	2.21595	14	14	13.5752	0.163235	Accept
	T0	T4	70.0927	14	14	13.5752	5.16328	Reject
	T0	T5	8.76782	14	14	13.5752	0.645869	Accept
	T1	T2	37.5928	14	14	13.5752	2.76922	Accept
	T1	T3	42.656	14	14	13.5752	3.1422	Accept
	T1	T4	114.965	14	14	13.5752	8.46872	Reject
	T1	T5	36.1041	14	14	13.5752	2.65956	Accept
	T2	T3	5.0632	14	14	13.5752	0.372974	Accept
	T2	T4	77.3719	14	14	13.5752	5.69949	Reject
	T2	T5	1.48867	14	14	13.5752	0.109661	Accept
	T3	T4	72.3087	14	14	13.5752	5.32652	Reject
	T3	T5	6.55187	14	14	13.5752	0.482634	Accept
	T4	T5	78.8605	14	14	13.5752	5.80915	Reject

## Sheet: Catalase
Alive Samples
	H0	There is no significant difference in Catalase Activity changes between feeding treatements
	H1	There is significant difference in Catalase Activity changes between feeding treatements
	α	0.05
		T0	T1	T2	T3	T4	T5
		71.9182	76.9105	75.254	76.4944	75.8726	78.5124
		72.1614	77.2493	75.3364	76.6965	75.9342	78.7073
		72.2965	77.3641	75.36	76.6706	75.9856	78.7722
		72.4384	77.4952	75.3541	76.7431	76.0267	78.8418
		72.6478	77.6209	75.4366	76.8674	76.1654	78.967		T0	T1	T2	T3	T4	T5			T0	T1	T2	T3	T4	T5
		72.7154	77.4078	75.4719	76.9347	76.1962	79.0134		72.4336	77.4047	75.3894	76.7712	76.0619	78.8405			1.85994	1.88877	1.87731	1.8852	1.88117	1.89675
		72.8572	77.7849	75.5131	76.9917	76.2527	79.0691
	Average	72.4336	77.4047	75.3894	76.7712	76.0619	78.8405
		0.332482	0.279755	0.0890565	0.172106	0.143969	0.195039
	Anova: Single Factor
	SUMMARY
	Groups	Count	Sum	Average	Variance
	T0	7	507.035	72.4336	0.110544
	T1	7	541.833	77.4047	0.0782628
	T2	7	527.726	75.3894	0.00793105
	T3	7	537.398	76.7712	0.0296203
	T4	7	532.433	76.0619	0.0207272
	T5	7	551.883	78.8405	0.0380401
	ANOVA
	Source of Variation	SS	df	MS	F	P-value	F crit
	Between Groups	165.177	5	33.0355	695.177	9.77868e-35	2.47717
	Within Groups	1.71075	36	0.047521
									q value from table		*if calculated q is greater than table, reject H0
	Total	166.888	41						4.255
			Difference	n (Group 1)	n (Group 2)	SE	q	H
	T0	T1	4.9711	7	7	0.0823936	60.3336	Reject
	T0	T2	2.95588	7	7	0.0823936	35.8751	Reject
	T0	T3	4.33763	7	7	0.0823936	52.6452	Reject
	T0	T4	3.62833	7	7	0.0823936	44.0366	Reject
	T0	T5	6.4069	7	7	0.0823936	77.7596	Reject
	T1	T2	2.01523	7	7	0.0823936	24.4585	Reject
	T1	T3	0.633475	7	7	0.0823936	7.6884	Reject
	T1	T4	1.34277	7	7	0.0823936	16.297	Reject
	T1	T5	1.43579	7	7	0.0823936	17.426	Reject
	T2	T3	1.38175	7	7	0.0823936	16.7701	Reject
	T2	T4	0.672457	7	7	0.0823936	8.16151	Reject
	T2	T5	3.45102	7	7	0.0823936	41.8846	Reject
	T3	T4	0.709296	7	7	0.0823936	8.60863	Reject
	T3	T5	2.06927	7	7	0.0823936	25.1144	Reject
	T4	T5	2.77857	7	7	0.0823936	33.7231	Reject

## Sheet: Glutathione
Alive samples
	H0	There is no significant difference in Glutathione between feeding treatements
	H1	There is significant difference in Glutathione between feeding treatements
	α	0.05
		T0	T1	T2	T3	T4	T5
		48.6735	55.2871	53.0715	51.1081	46.6111	51.4774
		48.5192	54.712	52.8518	50.5973	46.4464	50.6147
		48.3649	54.597	52.5773	50.4696	46.5452	50.3682
		48.0564	54.712	52.5224	50.2142	46.5782	49.8752
		48.0564	54.712	52.5224	50.2142	46.7099	49.752
		48.2107	54.827	52.4675	50.0865	46.7429	49.6288
		48.2107	54.712	52.3577	49.9588	46.7758	49.259
		51.1275	51.5796	55.4995	60.0473	54.9075	44.0016
		50.4611	50.9247	55.1732	59.728	54.4365	44.2101
		50.1946	50.9247	55.0426	59.7919	54.3423	44.1406
		49.7948	50.7609	55.0426	59.6003	53.9655	43.8626
		49.6615	50.7609	55.2384	59.5365	53.9655	43.8626
		49.5282	51.2522	55.4343	59.6642	54.1539	44.2796
		49.5282	50.9247	55.369	59.6003	54.0597	44.2101		T0	T1	T2	T3	T4	T5		T0	T1	T2	T3	T4	T5
	Average	49.1706	52.9062	53.9407	55.0441	50.4457	47.1102		49.1706	52.9062	53.9407	55.0441	50.4457	47.1102		1.69171	1.72351	1.73192	1.74071	1.70282	1.67311
		1.00294	1.97562	1.38207	4.85042	3.96728	3.18607
	Anova: Single Factor
	SUMMARY
	Groups	Count	Sum	Average	Variance
	T0	14	688.388	49.1706	1.00588
	T1	14	740.687	52.9062	3.90306
	T2	14	755.17	53.9407	1.91011
	T3	14	770.617	55.0441	23.5265
	T4	14	706.24	50.4457	15.7393
	T5	14	659.542	47.1102	10.1511
	ANOVA
	Source of Variation	SS	df	MS	F	P-value	F crit
	Between Groups	647.906	5	129.581	13.8254	1.15168e-09	2.33174
	Within Groups	731.068	78	9.37267
									q value from table		*if calculated q is greater than table, reject H0
	Total	1378.97	83						4.163
			Difference	n (Group 1)	n (Group 2)	SE	q	H
	T0	T1	3.73564	14	14	0.818215	4.56559	Reject
	T0	T2	4.77017	14	14	0.818215	5.82997	Reject
	T0	T3	5.87352	14	14	0.818215	7.17845	Reject
	T0	T4	1.27518	14	14	0.818215	1.55849	Accept
	T0	T5	2.06038	14	14	0.818215	2.51814	Accept
	T1	T2	1.03453	14	14	0.818215	1.26438	Accept
	T1	T3	2.13788	14	14	0.818215	2.61286	Accept
	T1	T4	2.46046	14	14	0.818215	3.0071	Accept
	T1	T5	5.79602	14	14	0.818215	7.08374	Reject
	T2	T3	1.10335	14	14	0.818215	1.34848	Accept
	T2	T4	3.49499	14	14	0.818215	4.27148	Reject
	T2	T5	6.83056	14	14	0.818215	8.34812	Reject
	T3	T4	4.59834	14	14	0.818215	5.61996	Reject
	T3	T5	7.9339	14	14	0.818215	9.6966	Reject
	T4	T5	3.33556	14	14	0.818215	4.07664	Accept

## Sheet: SOD
Alive Samples
	H0	There is no significant difference in SOD changes between feeding treatements
	H1	There is significant difference in SOD changes between feeding treatements
	α	0.05
		T0	T1	T2	T3	T4	T5
		31.483	51.886	53.5247	65.4047	69.0624	59.863
		31.7585	52.0343	54.0762	65.5437	69.2467	60.4205
		31.8136	52.0748	53.761	65.5872	69.188	60.3481
		32.4015	52.2231	54.0987	65.6393	69.3137	60.9852
		32.4933	52.3175	53.9974	65.6741	69.4812	61.1228
		32.7138	52.3714	54.4701	65.9086	69.5231	61.3907
		32.7873	52.5467	54.3463	65.7349	69.4561	62.8098
		40.81	55.9186	54.1324	65.1818	67.0951	66.8667
		40.9226	56.0227	54.2637	65.2426	67.1701	66.9067
		40.9649	56.0775	54.3473	65.2773	67.1867	66.9067
		41.0916	56.1651	54.4308	65.3381	67.2617	66.9067
		41.1338	56.1651	54.395	65.3468	67.2617	66.8987
		41.2324	56.3021	54.6099	65.3989	67.3284	66.8987
		41.2324	56.324	54.6577	65.425	67.3367	66.9067		T0	T1	T2	T3	T4	T5
	Average	36.6313	54.1735	54.2222	65.4788	68.2794	63.9451		36.6313	54.1735	54.2222	65.4788	68.2794	63.9451
		4.60567	2.04818	0.31647	0.208797	1.09233	3.13336
	Anova: Single Factor
	SUMMARY
	Groups	Count	Sum	Average	Variance
	T0	14	512.839	36.6313	21.2122
	T1	14	758.429	54.1735	4.19505
	T2	14	759.111	54.2222	0.100154
	T3	14	916.703	65.4788	0.0435962
	T4	14	955.912	68.2794	1.19318
	T5	14	895.231	63.9451	9.81791
	ANOVA
	Source of Variation	SS	df	MS	F	P-value	F crit
	Between Groups	9489.87	5	1897.97	311.466	5.1708e-50	2.33174
	Within Groups	475.307	78	6.09368
									q value from table		*if calculated q is greater than table, reject H0
	Total	9965.18	83						4.163
			Difference	n (Group 1)	n (Group 2)	SE	q	H
	T0	T1	17.5422	14	14	0.659745	26.5893	Reject
	T0	T2	17.5909	14	14	0.659745	26.6632	Reject
	T0	T3	28.8475	14	14	0.659745	43.7252	Reject
	T0	T4	31.6481	14	14	0.659745	47.9702	Reject
	T0	T5	27.3138	14	14	0.659745	41.4005	Reject
	T1	T2	0.0487232	14	14	0.659745	0.0738516	Accept
	T1	T3	11.3053	14	14	0.659745	17.1359	Reject
	T1	T4	14.1059	14	14	0.659745	21.3808	Reject
	T1	T5	9.77158	14	14	0.659745	14.8112	Reject
	T2	T3	11.2566	14	14	0.659745	17.062	Reject
	T2	T4	14.0572	14	14	0.659745	21.307	Reject
	T2	T5	9.72286	14	14	0.659745	14.7373	Reject
	T3	T4	2.80061	14	14	0.659745	4.24499	Reject
	T3	T5	1.53371	14	14	0.659745	2.32471	Accept
	T4	T5	4.33432	14	14	0.659745	6.56969	Reject

## Sheet: TBARS
Alive Samples
	H0	There is no significant difference in TBARS Activity changes between feeding treatements
	H1	There is significant difference in TBARS Activity changes between feeding treatements
	α	0.05
		T0	T1	T2	T3	T4	T5
		41.2221	44.6966	49.2865	48.8173	49.5872	48.1744
		45.7435	45.7601	56.0483	53.0825	47.961	48.1744
		42.2771	45.0156	51.9912	50.5234	48.2862	46.0299
		41.4733	44.8738	48.2722	48.1538	48.232	46.149
		43.0307	45.122	43.3136	50.5708	47.0937	45.7916		T0	T1	T2	T3	T4	T5			T0	T1	T2	T3	T4	T5
		43.6335	44.4484	47.5961	50.0969	48.0152	47.5787		42.88	45.0865	49.367	50.3541	48.294	46.949			1.63225	1.65405	1.69344	1.70204	1.68389	1.67163
		42.7795	45.6892	49.0611	51.2343	48.8825	46.7447
	Average	42.88	45.0865	49.367	50.3541	48.294	46.949
		1.52157	0.487799	3.92863	1.61058	0.780177	1.0219
	Anova: Single Factor
	SUMMARY
	Groups	Count	Sum	Average	Variance
	T0	7	300.16	42.88	2.31517
	T1	7	315.606	45.0865	0.237948
	T2	7	345.569	49.367	15.4342
	T3	7	352.479	50.3541	2.59396
	T4	7	338.058	48.294	0.608675
	T5	7	328.643	46.949	1.04429
	ANOVA
	Source of Variation	SS	df	MS	F	P-value	F crit
	Between Groups	273.15	5	54.63	14.7422	7.07004e-08	2.47717
	Within Groups	133.405	36	3.7057
									q value from table		*if calculated q is greater than table, reject H0
	Total	406.555	41						4.255
			Difference	n (Group 1)	n (Group 2)	SE	q	H
	T0	T1	2.20656	7	7	0.727589	3.0327	Accept
	T0	T2	6.48703	7	7	0.727589	8.91579	Reject
	T0	T3	7.47416	7	7	0.727589	10.2725	Reject
	T0	T4	5.41398	7	7	0.727589	7.44099	Reject
	T0	T5	4.069	7	7	0.727589	5.59244	Reject
	T1	T2	4.28047	7	7	0.727589	5.88308	Reject
	T1	T3	5.2676	7	7	0.727589	7.2398	Reject
	T1	T4	3.20742	7	7	0.727589	4.40828	Reject
	T1	T5	1.86243	7	7	0.727589	2.55973	Accept
	T2	T3	0.987129	7	7	0.727589	1.35671	Accept
	T2	T4	1.07305	7	7	0.727589	1.4748	Accept
	T2	T5	2.41803	7	7	0.727589	3.32335	Accept
	T3	T4	2.06018	7	7	0.727589	2.83151	Accept
	T3	T5	3.40516	7	7	0.727589	4.68006	Reject
	T4	T5	1.34498	7	7	0.727589	1.84855	Accept
