# Supplementary material for: Morinda citrifolia fruit extract enhances the resistance of Penaeus vannamei to Vibrio parahaemolyticus infection
Source: Sci Rep. 2024 Mar 7;14:5668. doi: 10.1038/s41598-024-56173-4 (PMC10920830; doi:10.1038/s41598-024-56173-4)
Supplement: Supplementary file 2 — Supplementary Information 2. [file 41598_2024_56173_MOESM2_ESM.xlsx]

## Sheet: Amylase
Alive Samples
	H0	There is no significant difference in Amylase Activity between feeding treatements
	H1	There is significant difference in Amylase Activity between feeding treatements
	α	0.05
		T0	T1	T2	T3	T4	T5
		53.9057	71.4646	85.9596	91.5152	137.273	165.354
		50.9764	71.9192	77.4747	98.7879	128.182	166.263
		50.7744	67.8283	76.7172	91.3636	144.545	158.384
		50.6734	66.4646	75.9596	91.5152	132.727	153.838
		53.8047	67.6768	83.9899	98.4848	147.273	161.717
		52.5926	70.7071	80.9596	93.4848	140.606	161.414
		51.7929	74.1077	81.5909	100.202	213.434	157.374
		53.0051	79.7643	89.3182	99.2929	97.5758	147.677
		53.4596	74.9158	82.9545	104.747	71.1111	166.768
		53.0051	67.2391	87.0455	98.9899	256.566	138.889		T0	T1	T2	T3	T4	T5			T0	T1	T2	T3	T4	T5
		51.8687	74.3098	93.4091	112.323	238.687	160.707		52.4369	71.5572	83.4848	99.2677	155.059	157.677			1.71964	1.85465	1.92161	1.99681	2.1905	2.19777
		53.3838	72.2896	86.4394	110.505	152.727	153.737
	Average	52.4369	71.5572	83.4848	99.2677	155.059	157.677
		1.18264	3.90408	5.30096	7.0367	54.7552	8.19422
	Anova: Single Factor
	SUMMARY
	Groups	Count	Sum	Average	Variance
	Column 1	12	629.242	52.4369	1.39865
	Column 2	12	858.687	71.5572	15.2419
	Column 3	12	1001.82	83.4848	28.1002
	Column 4	12	1191.21	99.2677	49.5151
	Column 5	12	1860.71	155.059	2998.13
	Column 6	12	1892.12	157.677	67.1453
	ANOVA
	Source of Variation	SS	df	MS	F	P-value	F crit
	Between Groups	115672	5	23134.5	43.9328	1.03431e-19	2.35381
	Within Groups	34754.8	66	526.588
									q value from table		*if calculated q is greater than table, reject H0
	Total	150427	71						4.163
			Difference	n (Group 1)	n (Group 2)	SE	q	H
	T0	T1	19.1204	12	12	6.62437	2.88637	Accept
	T0	T2	31.048	12	12	6.62437	4.68693	Reject
	T0	T3	46.8308	12	12	6.62437	7.06947	Reject
	T0	T4	102.622	12	12	6.62437	15.4916	Reject
	T0	T5	105.24	12	12	6.62437	15.8868	Reject
	T1	T2	11.9276	12	12	6.62437	1.80056	Accept
	T1	T3	27.7104	12	12	6.62437	4.1831	Reject
	T1	T4	83.5017	12	12	6.62437	12.6052	Reject
	T1	T5	86.1195	12	12	6.62437	13.0004	Reject
	T2	T3	15.7828	12	12	6.62437	2.38254	Accept
	T2	T4	71.5741	12	12	6.62437	10.8047	Reject
	T2	T5	74.1919	12	12	6.62437	11.1998	Reject
	T3	T4	55.7912	12	12	6.62437	8.42212	Reject
	T3	T5	58.4091	12	12	6.62437	8.8173	Reject
	T4	T5	2.61785	12	12	6.62437	0.395184	Accept

## Sheet: Lipase
Alive samples
	H0	There is no significant difference in Lipase Activity between feeding treatements
	H1	There is significant difference in Lipase Activity between feeding treatements
	α	0.05
		T0	T1	T2	T3	T4	T5
		3.32056	6.48425	3.86252	0.817801	7.05354	1.93714
		9.73166	6.62304	3.11346	1.10861	0.100356	1.69374
		2.49967	1.49284	0.443269	1.35316	0.138759	1.58904
		8.85129	1.55893	3.80084	1.22097	0.138564	1.93053
		1.66292	3.42807	3.96607	1.18132	0.153338	1.77851
									T0	T1	T2	T3	T4	T5		T0	T1	T2	T3	T4	T5
	Average	5.21322	3.91743	3.03723	1.13637	1.51691	1.78579		5.21322	3.91743	3.03723	1.13637	1.51691	1.78579		0.717106	0.593001	0.482478	0.0555212	0.18096	0.251831
		3.7816	2.5293	1.4884	0.199018	3.09513	0.150907
	Anova: Single Factor
	SUMMARY
	Groups	Count	Sum	Average	Variance
	T0	5	26.0661	5.21322	14.3005
	T1	5	19.5871	3.91743	6.39738
	T2	5	15.1862	3.03723	2.21535
	T3	5	5.68187	1.13637	0.0396083
	T4	5	7.58455	1.51691	9.57983
	T5	5	8.92896	1.78579	0.0227728
	ANOVA
	Source of Variation	SS	df	MS	F	P-value	F crit
	Between Groups	62.8246	5	12.5649	2.31573	0.0750571	2.62065
	Within Groups	130.222	24	5.42591
									q value from table		*if calculated q is greater than table, reject H0
	Total	193.046	29						4.373
			Difference	n (Group 1)	n (Group 2)	SE	q	H
	T0	T1	1.29579	5	5	1.04172	1.2439	Accept
	T0	T2	2.17599	5	5	1.04172	2.08884	Accept
	T0	T3	4.07685	5	5	1.04172	3.91357	Accept
	T0	T4	3.69631	5	5	1.04172	3.54827	Accept
	T0	T5	3.42743	5	5	1.04172	3.29016	Accept
	T1	T2	0.880194	5	5	1.04172	0.844943	Accept
	T1	T3	2.78105	5	5	1.04172	2.66967	Accept
	T1	T4	2.40052	5	5	1.04172	2.30438	Accept
	T1	T5	2.13164	5	5	1.04172	2.04626	Accept
	T2	T3	1.90086	5	5	1.04172	1.82473	Accept
	T2	T4	1.52032	5	5	1.04172	1.45943	Accept
	T2	T5	1.25144	5	5	1.04172	1.20132	Accept
	T3	T4	0.380537	5	5	1.04172	0.365297	Accept
	T3	T5	0.649418	5	5	1.04172	0.623409	Accept
	T4	T5	0.268881	5	5	1.04172	0.258112	Accept

## Sheet: Trypsin
Alive Samples
	H0	There is no significant difference inTrypsin Activity between feeding treatements
	H1	There is significant difference in Trypsin Activity between feeding treatements
	α	0.05
		T0	T1	T2	T3	T4	T5
		10.9242	13.3271	25.2281	79.3108	31.6541	41.7419
		15.2412	14.104	25.5414	25.4762	49.1729	49.7368
		1.8515	3.92857	30.2907	10.0627	25.4386	18.4712
		14.458	46.3847	28.0602	84.7494	49.1479	34.0351
		15.1222	7.21178	21.782	81.3409	30.3846	15.6391
		1.70113	6.13409	27.4586	10.3855	16.6165	28.1454
		9.94674	5.75815	27.404	12.0025	36.2907	27.2682
		0.91061	23.7657	19.0038	32.8947	116.491	57.1805
		1.71261	3.64035	22.0489	32.7444	99.5739	26.7962
		1.91312	7.16165	20.6454	33.0451	115.815	10.4637
		4.92063	9.96867	20.1692	37.9574	14.5865	33.4043
		1.76274	14.5927	18.49	33.3459	118.471	33.4795
		1.51211	6.40977	21.3948	34.3846	10.8271	35.3057
		4.37836	11.3722	22.9878	35.3906	15.3057	38.4933		T0	T1	T2	T3	T4	T5		T0	T1	T2	T3	T4	T5
	Average	6.16823	12.4114	23.6075	38.7922	52.1268	32.1543		6.16823	12.4114	23.6075	38.7922	52.1268	32.1543		0.79016	1.09382	1.37305	1.58874	1.71706	1.50724
		5.67144	11.1693	3.71198	25.2027	41.5617	12.6596
	Anova: Single Factor
	SUMMARY
	Groups	Count	Sum	Average	Variance
	Column 1	14	86.3552	6.16823	32.1652
	Column 2	14	173.759	12.4114	124.753
	Column 3	14	330.505	23.6075	13.7788
	Column 4	14	543.09	38.7922	635.176
	Column 5	14	729.776	52.1268	1727.38
	Column 6	14	450.161	32.1543	160.267
	ANOVA
	Source of Variation	SS	df	MS	F	P-value	F crit
	Between Groups	20349.1	5	4069.82	9.06582	7.93036e-07	2.33174
	Within Groups	35015.7	78	448.92
									q value from table		*if calculated q is greater than table, reject H0
	Total	55364.8	83						4.163
			Difference	n (Group 1)	n (Group 2)	SE	q	H
	T0	T1	6.24316	14	14	5.66266	1.10251	Accept
	T0	T2	17.4392	14	14	5.66266	3.07969	Accept
	T0	T3	32.6239	14	14	5.66266	5.76124	Reject
	T0	T4	45.9586	14	14	5.66266	8.11608	Reject
	T0	T5	25.9861	14	14	5.66266	4.58903	Reject
	T1	T2	11.1961	14	14	5.66266	1.97718	Accept
	T1	T3	26.3808	14	14	5.66266	4.65873	Reject
	T1	T4	39.7154	14	14	5.66266	7.01357	Reject
	T1	T5	19.743	14	14	5.66266	3.48652	Accept
	T2	T3	15.1847	14	14	5.66266	2.68155	Accept
	T2	T4	28.5194	14	14	5.66266	5.03639	Reject
	T2	T5	8.54687	14	14	5.66266	1.50934	Accept
	T3	T4	13.3347	14	14	5.66266	2.35484	Accept
	T3	T5	6.63783	14	14	5.66266	1.17221	Accept
	T4	T5	19.9725	14	14	5.66266	3.52705	Accept

## Sheet: Catalase
Alive samples
	H0	There is no significant difference in Catalase between feeding treatements
	H1	There is significant difference in Catalase between feeding treatements
	α	0.05
		T0	T1	T2	T3	T4	T5
		0.680058	0.786532	0.846807	0.927039	0.980964	1.06114
		0.674169	0.77499	0.843986	0.919072	0.978458	1.05151
		0.670897	0.77108	0.84318	0.920093	0.976369	1.04831
		0.667461	0.766612	0.843381	0.917233	0.974699	1.04487
		0.66239	0.76233	0.84056	0.91233	0.96906	1.03868
		0.660754	0.769591	0.83935	0.909675	0.967806	1.03639
		0.657318	0.756745	0.83794	0.907427	0.965509	1.03364		T0	T1	T2	T3	T4	T5
	Average	0.667578	0.769697	0.842172	0.916124	0.973266	1.04494		0.667578	0.769697	0.842172	0.916124	0.973266	1.04494
		0.00805174	0.00952969	0.00304751	0.0067877	0.00585346	0.00963173
	Anova: Single Factor
	SUMMARY
	Groups	Count	Sum	Average	Variance
	Column 1	7	4.67305	0.667578	6.48305e-05
	Column 2	7	5.38788	0.769697	9.0815e-05
	Column 3	7	5.8952	0.842172	9.2873e-06
	Column 4	7	6.41287	0.916124	4.60728e-05
	Column 5	7	6.81287	0.973266	3.42629e-05
	Column 6	7	7.31455	1.04494	9.27702e-05
	ANOVA
	Source of Variation	SS	df	MS	F	P-value	F crit
	Between Groups	0.666379	5	0.133276	2365.57	3.00899e-44	2.47717
	Within Groups	0.00202823	36	5.63398e-05
									q value from table		*if calculated q is greater than table, reject H0
	Total	0.668407	41						4.255
			Difference	n (Group 1)	n (Group 2)	SE	q	H
	T0	T1	0.102119	7	7	0.002837	35.9955	Reject
	T0	T2	0.174594	7	7	0.002837	61.5418	Reject
	T0	T3	0.248546	7	7	0.002837	87.609	Reject
	T0	T4	0.305688	7	7	0.002837	107.751	Reject
	T0	T5	0.377357	7	7	0.002837	133.013	Reject
	T1	T2	0.0724747	7	7	0.002837	25.5463	Reject
	T1	T3	0.146427	7	7	0.002837	51.6135	Reject
	T1	T4	0.203569	7	7	0.002837	71.7552	Reject
	T1	T5	0.275238	7	7	0.002837	97.0175	Reject
	T2	T3	0.0739524	7	7	0.002837	26.0672	Reject
	T2	T4	0.131095	7	7	0.002837	46.209	Reject
	T2	T5	0.202763	7	7	0.002837	71.4712	Reject
	T3	T4	0.0571422	7	7	0.002837	20.1418	Reject
	T3	T5	0.128811	7	7	0.002837	45.404	Reject
	T4	T5	0.0716689	7	7	0.002837	25.2622	Reject

## Sheet: Glutathione
Alive Samples
	H0	There is no significant difference in Glutatathione concentration between feeding treatements
	H1	There is significant difference in Glutathione concentration between feeding treatements
	α	0.05
		T0	T1	T2	T3	T4	T5
		9.28087	20.2646	25.7676	32.988	42.0566	39.2275
		9.30876	20.5252	25.8882	33.3327	42.1863	39.9249
		9.33666	20.5774	26.0389	33.4188	42.1085	40.1242
		9.39245	20.5252	26.0691	33.5911	42.0825	40.5227
		9.39245	20.5252	26.0691	33.5911	41.9787	40.6223
		9.36455	20.4731	26.0992	33.6773	41.9528	40.722
		9.36455	20.5252	26.1595	33.7635	41.9268	41.0209
`		8.83713	21.9449	24.4344	26.9566	35.5212	45.2712
		8.95762	22.2417	24.6136	27.172	35.8922	45.1026
		9.00581	22.2417	24.6853	27.1289	35.9664	45.1588
		9.07811	22.3159	24.6853	27.2582	36.2632	45.3836
		9.10221	22.3159	24.5778	27.3013	36.2632	45.3836
		9.1263	22.0933	24.4702	27.2151	36.1148	45.0464
		9.1263	22.2417	24.5061	27.2582	36.189	45.1026		T0	T1	T2	T3	T4	T5		T0	T1	T2	T3	T4	T5
	Average	9.19098	21.3436	25.2903	30.3323	39.0359	42.7581		9.19098	21.3436	25.2903	30.3323	39.0359	42.7581		0.963362	1.32927	1.40295	1.48191	1.59146	1.63102
		0.181351	0.89538	0.758868	3.27264	3.12519	2.57574
	Anova: Single Factor
	SUMMARY
	Groups	Count	Sum	Average	Variance
	Column 1	14	128.674	9.19098	0.0328882
	Column 2	14	298.811	21.3436	0.801706
	Column 3	14	354.064	25.2903	0.575881
	Column 4	14	424.653	30.3323	10.7102
	Column 5	14	546.503	39.0359	9.76681
	Column 6	14	598.613	42.7581	6.63443
	ANOVA
	Source of Variation	SS	df	MS	F	P-value	F crit
	Between Groups	10506.4	5	2101.29	442.037	1.07893e-55	2.33174
	Within Groups	370.784	78	4.75365
									q value from table		*if calculated q is greater than table, reject H0
	Total	10877.2	83						4.163
			Difference	n (Group 1)	n (Group 2)	SE	q	H
	T0	T1	12.1527	14	14	0.582706	20.8556	Reject
	T0	T2	16.0993	14	14	0.582706	27.6285	Reject
	T0	T3	21.1414	14	14	0.582706	36.2814	Reject
	T0	T4	29.8449	14	14	0.582706	51.2178	Reject
	T0	T5	33.5671	14	14	0.582706	57.6056	Reject
	T1	T2	3.94665	14	14	0.582706	6.77298	Reject
	T1	T3	8.98871	14	14	0.582706	15.4258	Reject
	T1	T4	17.6923	14	14	0.582706	30.3622	Reject
	T1	T5	21.4145	14	14	0.582706	36.75	Reject
	T2	T3	5.04205	14	14	0.582706	8.65283	Reject
	T2	T4	13.7456	14	14	0.582706	23.5893	Reject
	T2	T5	17.4678	14	14	0.582706	29.977	Reject
	T3	T4	8.70354	14	14	0.582706	14.9364	Reject
	T3	T5	12.4257	14	14	0.582706	21.3242	Reject
	T4	T5	3.7222	14	14	0.582706	6.38779	Reject

## Sheet: SOD
Alive Samples
	H0	There is no significant difference in SOD concentration between feeding treatements
	H1	There is significant difference in SOD concentration between feeding treatements
	α	0.05
		T0	T1	T2	T3	T4	T5
		2.99259	3.49514	5.12253	6.4044	9.20957	13.6998
		2.98056	3.48437	5.06174	6.37867	9.15472	13.5095
		2.97815	3.48143	5.09648	6.37063	9.17217	13.5342
		2.95247	3.47065	5.05926	6.36098	9.13477	13.3167
		2.94846	3.4638	5.07043	6.35455	9.0849	13.2698
		2.93883	3.45988	5.01833	6.31112	9.07243	13.1783
		2.93562	3.44715	5.03197	6.34329	9.09238	12.6939
`		2.58522	3.2022	5.05555	6.44568	9.7952	11.3092
		2.5803	3.19464	5.04107	6.43442	9.77288	11.2956
		2.57846	3.19066	5.03186	6.42799	9.76792	11.2956
		2.57292	3.18429	5.02265	6.41673	9.7456	11.2956
		2.57108	3.18429	5.0266	6.41512	9.7456	11.2983
		2.56677	3.17434	5.00291	6.40548	9.72577	11.2983
		2.56677	3.17275	4.99765	6.40065	9.72329	11.2956		T0	T1	T2	T3	T4	T5		T0	T1	T2	T3	T4	T5
	Average	2.76773	3.32897	5.04565	6.39069	9.44266	12.3065		2.76773	3.32897	5.04565	6.39069	9.44266	12.3065		0.442124	0.52231	0.702917	0.805548	0.975094	1.09013
		0.20116	0.148786	0.0348815	0.0386533	0.325167	1.06949
	Anova: Single Factor
	SUMMARY
	Groups	Count	Sum	Average	Variance
	Column 1	14	38.7482	2.76773	0.0404654
	Column 2	14	46.6056	3.32897	0.0221372
	Column 3	14	70.639	5.04565	0.00121672
	Column 4	14	89.4697	6.39069	0.00149408
	Column 5	14	132.197	9.44266	0.105734
	Column 6	14	172.29	12.3065	1.14382
	ANOVA
	Source of Variation	SS	df	MS	F	P-value	F crit
	Between Groups	958.626	5	191.725	874.883	5.87125e-67	2.33174
	Within Groups	17.0932	78	0.219144
									q value from table		*if calculated q is greater than table, reject H0
	Total	975.719	83						4.163
			Difference	n (Group 1)	n (Group 2)	SE	q	H
	T0	T1	0.561241	14	14	0.125112	4.48589	Reject
	T0	T2	2.27792	14	14	0.125112	18.207	Reject
	T0	T3	3.62297	14	14	0.125112	28.9577	Reject
	T0	T4	6.67493	14	14	0.125112	53.3514	Reject
	T0	T5	9.53873	14	14	0.125112	76.2412	Reject
	T1	T2	1.71668	14	14	0.125112	13.7211	Reject
	T1	T3	3.06172	14	14	0.125112	24.4718	Reject
	T1	T4	6.11369	14	14	0.125112	48.8655	Reject
	T1	T5	8.97748	14	14	0.125112	71.7553	Reject
	T2	T3	1.34505	14	14	0.125112	10.7507	Reject
	T2	T4	4.39701	14	14	0.125112	35.1445	Reject
	T2	T5	7.26081	14	14	0.125112	58.0343	Reject
	T3	T4	3.05196	14	14	0.125112	24.3938	Reject
	T3	T5	5.91576	14	14	0.125112	47.2835	Reject
	T4	T5	2.8638	14	14	0.125112	22.8898	Reject

## Sheet: TBARS
Alive samples
	H0	There is no significant difference in TBARS concentrationbetween feeding treatements
	H1	There is significant difference in TBARS concentration between feeding treatements
	α	0.05
		T0	T1	T2	T3	T4	T5
		2477.51	2557.86	2646.8	3431.27	3576.1	4019.74
		2286.93	2508.67	2293.89	3145.33	3691.46	4019.74
		2433.04	2543.1	2505.64	3316.89	3668.39	4186.08
		2466.92	2549.66	2699.73	3475.75	3672.23	4176.84
		2401.28	2538.18	2958.53	3313.72	3752.98	4204.56
		2375.86	2569.33	2735.02	3345.49	3687.61	4065.95
		2411.86	2511.95	2658.56	3269.24	3626.09	4130.63		T0	T1	T2	T3	T4	T5		T0	T1	T2	T3	T4	T5
	Average	2407.63	2539.82	2642.6	3328.24	3667.84	4114.79		2407.63	2539.82	2642.6	3328.24	3667.84	4114.79		3.38159	3.4048	3.42203	3.52221	3.56441	3.61435
		64.1346	22.5614	205.04	107.972	55.3429	79.2618
	Anova: Single Factor
	SUMMARY
	Groups	Count	Sum	Average	Variance
	Column 1	7	16853.4	2407.63	4113.25
	Column 2	7	17778.7	2539.82	509.015
	Column 3	7	18498.2	2642.6	42041.5
	Column 4	7	23297.7	3328.24	11658
	Column 5	7	25674.9	3667.84	3062.84
	Column 6	7	28803.5	4114.79	6282.43
	ANOVA
	Source of Variation	SS	df	MS	F	P-value	F crit
	Between Groups	1.68353e+07	5	3.36705e+06	298.554	3.04435e-28	2.47717
	Within Groups	406002	36	11277.8
									q value from table		*if calculated q is greater than table, reject H0
	Total	1.72413e+07	41						4.255
			Difference	n (Group 1)	n (Group 2)	SE	q	H
	T0	T1	132.193	7	7	40.1388	3.29341	Accept
	T0	T2	234.969	7	7	40.1388	5.85392	Reject
	T0	T3	920.611	7	7	40.1388	22.9357	Reject
	T0	T4	1260.21	7	7	40.1388	31.3964	Reject
	T0	T5	1707.16	7	7	40.1388	42.5316	Reject
	T1	T2	102.776	7	7	40.1388	2.56051	Accept
	T1	T3	788.418	7	7	40.1388	19.6423	Reject
	T1	T4	1128.02	7	7	40.1388	28.1029	Reject
	T1	T5	1574.97	7	7	40.1388	39.2381	Reject
	T2	T3	685.642	7	7	40.1388	17.0818	Reject
	T2	T4	1025.24	7	7	40.1388	25.5424	Reject
	T2	T5	1472.19	7	7	40.1388	36.6776	Reject
	T3	T4	339.599	7	7	40.1388	8.46063	Reject
	T3	T5	786.552	7	7	40.1388	19.5958	Reject
	T4	T5	446.953	7	7	40.1388	11.1352	Reject
