# Supplementary material for: Morinda citrifolia fruit extract enhances the resistance of Penaeus vannamei to Vibrio parahaemolyticus infection
Source: Sci Rep. 2024 Mar 7;14:5668. doi: 10.1038/s41598-024-56173-4 (PMC10920830; doi:10.1038/s41598-024-56173-4)
Supplement: Supplementary file 3 — Supplementary Information 3. [file 41598_2024_56173_MOESM3_ESM.xlsx]

## Sheet: B cells
B cells
Number of B cells
		Day 30							Alive Sample							Reduction							Percentage Reduction
		T0	T1	T2	T3	T4	T5		T0	T1	T2	T3	T4	T5		T0	T1	T2	T3	T4	T5		T0	T1	T2	T3	T4	T5
		14.9398	17.7636	15.2612	19.2146	14.5071	33.8323		6.52948	5.87288	7.90539	8.17831	10.0907	13.8902		4.69802	10.8381	10.7896	12.9578	15.2484	12.4238		41.8439	64.8561	57.7138	61.3064	60.1773	47.2137
		9.50716	17.7636	11.4459	19.2146	23.2114	33.8323		7.83538	5.87288	5.27026	8.17831	10.0907	11.9059		3.39213	10.8381	13.4247	12.9578	15.2484	14.4081		30.2126	64.8561	71.8092	61.3064	60.1773	54.7546
		13.5817	21.7111	15.2612	19.2146	20.31	22.5549		7.83538	5.87288	11.8581	6.81526	8.07256	15.8745		3.39213	10.8381	6.83686	14.3208	17.2665	10.4395		30.2126	64.8561	36.5706	67.7553	68.1419	39.6728
		20.3725	21.7111	28.6147	31.2237	23.2114	30.0732		5.22359	5.87288	7.90539	8.17831	16.1451	13.8902		6.00392	10.8381	10.7896	12.9578	9.19397	12.4238		53.4751	64.8561	57.7138	61.3064	36.2837	47.2137
		13.5817	19.7373	28.6147	21.6164	23.2114	18.7957		6.52948	8.22203	9.22296	6.81526	12.1088	11.9059		4.69802	8.4889	9.47199	14.3208	13.2302	14.4081		41.8439	50.7985	50.6661	67.7553	52.2128	54.7546
		9.50716	11.8424	22.8918	19.2146	37.7185	30.0732		5.22359	7.04745	6.58783	8.17831	18.1633	13.8902		6.00392	9.66348	12.1071	12.9578	7.17583	12.4238		53.4751	57.8273	64.7615	61.3064	28.3192	47.2137
		13.5817	7.89493	19.0765	9.60731	20.31	22.5549		7.83538	9.3966	5.27026	9.54136	10.0907	11.9059		3.39213	7.31433	13.4247	11.5947	15.2484	14.4081		30.2126	43.7697	71.8092	54.8574	60.1773	54.7546
		9.50716	9.86866	15.2612	24.0183	11.6057	26.314		5.22359	9.3966	10.5405	6.81526	8.07256	11.9059		6.00392	7.31433	8.15443	14.3208	17.2665	14.4081		53.4751	43.7697	43.6184	67.7553	68.1419	54.7546
		8.149	25.6585	30.5224	14.411	40.6199	26.314		9.14128	8.22203	9.22296	12.2675	10.0907	11.9059		2.08623	8.4889	9.47199	8.86861	15.2484	14.4081		18.5814	50.7985	50.6661	41.9596	60.1773	54.7546
		10.8653	15.7899	13.3535	24.0183	29.0142	30.0732		6.81968	7.30847	8.19818	8.32976	11.4361	13.0083		4.40782	9.40246	10.4968	12.8063	13.903	13.3057		39.2591	56.2653	56.1476	60.5898	54.8676	50.5652
		5.43266	17.7636	13.3535	21.6164	46.4228	26.314
		8.149	17.7636	22.8918	21.6164	37.7185	18.7957
		8.149	19.7373	13.3535	24.0183	11.6057	26.314
		8.149	13.8161	17.1688	16.8128	11.6057	26.314
		14.9398	11.8424	13.3535	31.2237	29.0142	22.5549
		11.2275	16.7109	18.6949	21.1361	25.3391	26.314

## Sheet: R cells
R cells
Number of R cells
		Day 30							Alive Sample							Reduction							Percentage Reduction
		T0	T1	T2	T3	T4	T5		T0	T1	T2	T3	T4	T5		T0	T1	T2	T3	T4	T5		T0	T1	T2	T3	T4	T5
		8.9603	7.96216	11.3407	13.2921	16.9662	24.8699		5.22359	3.79839	5.27026	7.02838	10.0907	11.9059		2.91535	7.59192	9.85065	11.3868	8.80351	8.33136		35.8198	66.6524	65.1459	61.8337	46.5937	41.1685
		6.27221	9.28919	11.3407	11.6306	18.5086	24.8699		2.61179	6.33066	3.9527	7.02838	10.0907	13.8902		5.52715	5.05966	11.1682	11.3868	8.80351	6.34705		67.9099	44.4207	73.8594	61.8337	46.5937	31.3632
		6.27221	10.6162	19.4412	21.5997	18.5086	8.7776		5.22359	3.79839	10.5405	7.02838	12.1088	11.9059		2.91535	7.59192	4.58039	11.3868	6.78537	8.33136		35.8198	66.6524	30.2918	61.8337	35.9124	41.1685
		5.37618	10.6162	17.8211	11.6306	12.3391	17.5552		5.22359	6.33066	2.63513	5.62271	10.0907	9.92157		2.91535	5.05966	12.4858	12.7925	8.80351	10.3157		35.8198	44.4207	82.5729	69.467	46.5937	50.9737
		9.85633	9.28919	17.8211	19.9382	16.9662	23.4069		3.91769	3.79839	3.9527	5.62271	18.1633	17.8588		4.22125	7.59192	11.1682	12.7925	0.730952	2.37842		51.8649	66.6524	73.8594	69.467	3.86865	11.7527
		5.37618	9.28919	12.9608	14.9537	18.5086	17.5552		5.22359	5.06452	6.58783	5.62271	10.0907	9.92157		2.91535	6.32579	8.53309	12.7925	8.80351	10.3157		35.8198	55.5366	56.4324	69.467	46.5937	50.9737
		4.48015	9.28919	21.0613	11.6306	30.8477	27.7957		3.91769	6.33066	3.9527	5.62271	20.1814	13.8902		4.22125	5.05966	11.1682	12.7925	2.95437	6.34705		51.8649	44.4207	73.8594	69.467	15.6364	31.3632
		10.7524	13.2703	11.3407	16.6152	24.6782	16.0923		5.22359	3.79839	6.58783	7.02838	6.05442	7.93725		2.91535	7.59192	8.53309	11.3868	12.8398	12.3		35.8198	66.6524	56.4324	61.8337	67.9562	60.779
		10.7524	14.5973	19.4412	34.8919	10.7967	7.31467		3.91769	3.79839	10.5405	4.21703	8.07256	19.8431		4.22125	7.59192	4.58039	14.1981	10.8217	0.394107		51.8649	66.6524	30.2918	77.1002	57.275	1.94744
		11.6484	11.9432	14.5809	28.2458	23.1358	20.4811		4.49809	4.78316	6.00224	6.09127	11.6604	13.0083		3.64085	6.60715	9.11867	12.3239	7.70513	7.22897		44.7337	58.0068	60.305	66.9226	40.7804	35.7211
		8.9603	19.9054	11.3407	11.6306	21.5934	27.7957
		8.9603	10.6162	12.9608	24.9228	13.8815	26.3328
		8.13894	11.3903	15.1209	18.4152	18.8942	20.2372

## Sheet: E cells
E cells
Number of E cells
		Day 30							Alive Sample							Changes							Percentage Changes
		T0	T1	T2	T3	T4	T5		T0	T1	T2	T3	T4	T5		T0	T1	T2	T3	T4	T5		T0	T1	T2	T3	T4	T5
		11.6484	10.6135	19.4494	16.5142	12.988	21.294		9.68535	16.8928	18.1047	21.2071	19.1961	30.0033		2.51711	2.58422	1.32061	3.51858	1.48516	4.1229		20.8603	18.0606	7.86825	19.8918	7.45753	15.9306
		12.5444	12.9721	8.64416	26.4227	16.5302	18.018		9.68535	18.8802	16.0931	16.9657	21.329	27.3943		2.51711	4.57161	0.965778	1.55244	1.41404	1.51392		20.8603	31.9501	5.75414	8.77654	7.10038	5.84968
		12.5444	8.25495	18.3688	20.918	11.8073	18.018		14.1555	18.8802	25.1454	21.2071	29.8606	45.6572		2.08897	4.57161	8.36132	3.51858	9.94563	19.7768		17.3121	31.9501	49.817	19.8918	49.9405	76.4161
		12.5444	11.7928	20.5299	17.6152	16.5302	27.846		12.6655	11.9243	24.1396	22.2675	24.5283	30.0033		0.59892	0.131542	7.35551	4.57894	4.61338	4.1229		4.96348	0.919323	43.8243	25.8864	23.1654	15.9306
		16.1285	8.25495	15.1273	22.019	14.1687	32.76		11.1754	19.8739	15.0872	22.2675	29.8606	33.9168		2.2151	5.5653	1.04048	4.57894	9.94563	8.03638		18.3574	38.8948	6.19922	25.8864	49.9405	31.052
		8.9603	17.6892	14.0468	14.3123	22.4338	19.656		14.9005	22.855	21.1221	14.845	22.3954	31.3078		2.834	2.80723	4.33806	0.532678	2.48049	5.4274		23.4864	19.6192	25.8463	3.01142	12.4554	20.9711
		5.37618	20.0477	7.56364	14.3123	23.6146	29.484		10.4304	11.9243	20.1163	15.9054	30.927	27.3943		1.47008	0.131542	3.33224	1.59303	11.0121	1.51392		12.1831	0.919323	19.8536	9.00602	55.2955	5.84968
		4.48015	16.5099	22.6909	15.4133	20.0724	29.484		13.4105	16.8928	23.1338	26.5089	19.1961	32.6123		1.34395	2.58422	6.34969	8.82037	1.48516	6.73189		11.1378	18.0606	37.8317	49.8648	7.45753	26.0115
		15.2325	21.227	22.6909	15.4133	17.7109	21.294		11.1754	13.9117	14.0814	29.69	20.2625	33.9168		2.2151	0.939652	1.11519	8.77199	2.55161	8.03638		18.3574	6.56705	6.64431	49.5913	12.8126	31.052
		22.4008	9.43423	21.6104	15.4133	25.976	29.484		11.9204	16.8928	19.6693	21.2071	24.1728	32.4673		1.97782	2.6541	3.79765	4.16284	4.99258	6.58694		16.3909	18.549	22.6265	23.5341	25.0695	25.4515
		13.4405	4.71712	16.2078	16.5142	29.5182	26.208
		10.7524	22.4063	17.2883	22.019	17.7109	29.484
		15.2325	20.0477	16.2078	16.5142	20.0724	34.398
		7.16824	20.0477	18.3688	15.4133	23.6146	31.122
		12.5444	10.6135	12.9662	16.5142	25.976	19.656
		12.0665	14.3086	16.7841	17.6886	19.9149	25.8804
