# Supplementary material for: Morinda citrifolia fruit extract enhances the resistance of Penaeus vannamei to Vibrio parahaemolyticus infection
Source: Sci Rep. 2024 Mar 7;14:5668. doi: 10.1038/s41598-024-56173-4 (PMC10920830; doi:10.1038/s41598-024-56173-4)
Supplement: Supplementary file 4 — Supplementary Information 4. [file 41598_2024_56173_MOESM4_ESM.xlsx]

## Sheet: Digestive
	Amylase
		TR0	TR1	TR2	TR3	TR4	TR5
		197.879	284.545	570.909	320.455	284.242	833.03
		198.788	265.455	205.455	322.576	286.364	831.667
		182.273	276.061	219.697	338.03	303.333	783.485
		183.182	278.788	209.394	309.545	297.879	672.273
		183.939	277.273	229.091	301.667	322.424	663.03
		185.152	277.576	231.818	301.97	318.788	709.697
	Average	188.535	276.616	277.727	315.707	302.172	748.864
		6.98651	5.68378	131.459	12.8573	14.5911	70.6005
	Lipase
		TR0	TR1	TR2	TR3	TR4	TR5
		1.09941	3.56907	4.41749	0.833443	2.41837	0.400308
		0.928883	3.32783	3.88434	1.19167	0.719762	0.369486
		1.10998	3.55585	0.711831	0.787178	0.680106	0.27473
		0.850892	3.56907	0.687596	0.849306	2.28398	0.340824
		1.20383	3.42908	4.22802	0.775281	0.684512	0.318793
		1.0386	3.49018	2.78586	0.887376	1.35735	0.340828
	Trypsin
		TR0	TR1	TR2	TR3	TR4	TR5
		0.944027	83.4712	44.1103	62.0301	29.9749	70.0301
		25.8187	85.9949	44.1103	67.9699	58.2707	61.985
		2.86132	102.594	44.1103	62.4311	51.1779	66.0201
		24.1896	82.9449	44.5843	67.6692	15.2632	70.0468
		17.3851	81.4411	50.4396	74.2857	39.4069	70.2974
		1.04428	90.6947	43.4029	75.3095	40.3957	50.1387
		1.06934	92.3957	49.3985	69.3947	48.3957	60.4979
		10.4732	88.5052	45.7366	68.4414	40.4121	64.1451

## Sheet: Antioxidant
Catalase
	TR0	TR1	TR2	TR3	TR4	TR5
	2.48426	3.45775	3.43153	3.96009	4.12357	4.97383
	2.44809	3.42738	3.43077	3.95014	4.06575	4.94546
	2.44053	3.41903	3.42616	3.94291	4.05072	4.94664
	2.42271	3.40612	3.42001	3.93658	4.04493	4.93837
	2.39895	3.38638	3.40542	3.92002	4.05112	4.92418
	2.38869	3.38106	3.44002	3.95112	4.04091	4.92536
	2.36871	3.36739	3.40004	3.94654	4.08334	4.91472
	2.42171	3.40644	3.42199	3.94391	4.06576	4.93837
Glutathione
	TR0	TR1	TR2	TR3	TR4	TR5
	17.8523	44.5995	53.6728	66.4066	77.7021	79.1219
	17.9952	44.9944	54.6968	67.2584	78.6116	80.2698
	18.0667	45.3103	54.9244	67.5778	79.0664	81.4176
	18.0667	45.3892	55.152	67.7907	79.0664	81.7046
	18.0667	45.5472	55.4933	68.1101	79.2938	82.2786
	18.2096	45.6262	55.0382	67.4713	78.6116	80.2698
	18.3168	45.7841	55.3795	67.6842	79.0664	80.8437
	18.082	45.3215	54.9082	67.4713	78.774	80.8437
Superoxide Dismutase (SOD)
	TR0	TR1	TR2	TR3	TR4	TR5
	4.47153	7.38635	11.1091	18.6803	30.148	34.929
	4.41599	7.339	11.0636	18.5944	30.0057	34.6737
	4.39411	7.30519	11.0485	18.5676	29.9613	34.592
	4.3655	7.27363	11.0181	18.4978	29.659	34.2857
	4.34362	7.1316	10.9818	18.4441	29.6679	33.4177
	4.30659	7.22629	10.9727	18.4119	29.5167	33.8568
	4.2763	7.18796	10.9606	18.3904	29.4189	33.1726
	4.36766	7.26429	11.022	18.5124	29.7682	34.1325
TBARS
	TR0	TR1	TR2	TR3	TR4	TR5
	4499.92	4809.8	5117.16	6823.78	6868.33	7618.16
	4057.31	4308.78	5251.82	6539.46	7173.59	7764.66
	3976.16	4809.8	5251.82	6823.78	7059.11	7896.52
	4364.68	5003.52	5238.36	6899.6	7069.29	7911.17
	4381.89	4465.76	5202.45	6624.76	7117.62	7706.06
	4072.06	4639.45	5211.43	6572.63	7163.41	7569.33
	4153.21	4338.84	5260.8	6643.71	7204.11	7828.15
	4215.03	4625.13	5219.12	6703.96	7093.64	7756.29
