# Supplementary material for: Morinda citrifolia fruit extract enhances the resistance of Penaeus vannamei to Vibrio parahaemolyticus infection
Source: Sci Rep. 2024 Mar 7;14:5668. doi: 10.1038/s41598-024-56173-4 (PMC10920830; doi:10.1038/s41598-024-56173-4)
Supplement: Supplementary file 5 — Supplementary Information 5. [file 41598_2024_56173_MOESM5_ESM.xlsx]

## Sheet: B cells-Day 30
Day 30
	H0	There is no significant difference in the presence of B cell between feeding treatements
	H1	There is significant difference in the presence of B cell between feeding treatements
	α	0.05
		T0	T1	T2	T3	T4	T5
		14.9398	17.7636	15.2612	19.2146	14.5071	33.8323
		9.50716	17.7636	11.4459	19.2146	23.2114	33.8323
		13.5817	21.7111	15.2612	19.2146	20.31	22.5549
		20.3725	21.7111	28.6147	31.2237	23.2114	30.0732
		13.5817	19.7373	28.6147	21.6164	23.2114	18.7957
		9.50716	11.8424	22.8918	19.2146	37.7185	30.0732
		13.5817	7.89493	19.0765	9.60731	20.31	22.5549
		9.50716	9.86866	15.2612	24.0183	11.6057	26.314
		8.149	25.6585	30.5224	14.411	40.6199	26.314
		10.8653	15.7899	13.3535	24.0183	29.0142	30.0732
		5.43266	17.7636	13.3535	21.6164	46.4228	26.314		T0	T1	T2	T3	T4	T5
		8.149	17.7636	22.8918	21.6164	37.7185	18.7957		11.2275	16.7109	18.6949	21.1361	25.3391	26.314
		8.149	19.7373	13.3535	24.0183	11.6057	26.314
		8.149	13.8161	17.1688	16.8128	11.6057	26.314
		14.9398	11.8424	13.3535	31.2237	29.0142	22.5549
	Average	11.2275	16.7109	18.6949	21.1361	25.3391	26.314
	stdev	3.85745	4.88426	6.4167	5.61079	11.2086	4.71234
	Anova: Single Factor
	SUMMARY
	Groups	Count	Sum	Average	Variance
	Column 1	15	168.413	11.2275	14.8799
	Column 2	15	250.664	16.7109	23.856
	Column 3	15	280.424	18.6949	41.174
	Column 4	15	317.041	21.1361	31.481
	Column 5	15	380.086	25.3391	125.632
	Column 6	15	394.71	26.314	22.2061
	ANOVA
	Source of Variation	SS	df	MS	F	P-value	F crit
	Between Groups	2386.29	5	477.257	11.0464	3.41618e-08	2.32313
	Within Groups	3629.21	84	43.2049
									q value from table		*if calculated q is greater than table, reject H0
	Total	6015.5	89						4.129
			Difference	n (Group 1)	n (Group 2)	SE	q	H
	T0	T1	5.48342	15	15	1.69715	3.23095	Accept
	T0	T2	7.46744	15	15	1.69715	4.39998	Reject
	T0	T3	9.90857	15	15	1.69715	5.83835	Reject
	T0	T4	14.1116	15	15	1.69715	8.31486	Reject
	T0	T5	15.0865	15	15	1.69715	8.88931	Reject
	T1	T2	1.98402	15	15	1.69715	1.16903	Accept
	T1	T3	4.42514	15	15	1.69715	2.60739	Accept
	T1	T4	8.62816	15	15	1.69715	5.0839	Reject
	T1	T5	9.60309	15	15	1.69715	5.65836	Reject
	T2	T3	2.44112	15	15	1.69715	1.43836	Accept
	T2	T4	6.64414	15	15	1.69715	3.91488	Accept
	T2	T5	7.61907	15	15	1.69715	4.48933	Reject
	T3	T4	4.20302	15	15	1.69715	2.47651	Accept
	T3	T5	5.17795	15	15	1.69715	3.05096	Accept
	T4	T5	0.974932	15	15	1.69715	0.574452	Accept

## Sheet: B cells - Challenge Test -Alive
Alive Samples
	H0	There is no significant difference in the presence of B cell between feeding treatements
	H1	There is significant difference in the presence of B cell between feeding treatements
	α	0.05
		T0	T1	T2	T3	T4	T5
		6.52948	5.87288	7.90539	8.17831	10.0907	13.8902
		7.83538	5.87288	5.27026	8.17831	10.0907	11.9059
		7.83538	5.87288	11.8581	6.81526	8.07256	15.8745		T0	T1	T2	T3	T4	T5
		5.22359	5.87288	7.90539	8.17831	16.1451	13.8902		6.81968	7.30847	8.19818	8.32976	11.4361	13.0083
		6.52948	8.22203	9.22296	6.81526	12.1088	11.9059
		5.22359	7.04745	6.58783	8.17831	18.1633	13.8902
		7.83538	9.3966	5.27026	9.54136	10.0907	11.9059
		5.22359	9.3966	10.5405	6.81526	8.07256	11.9059
		9.14128	8.22203	9.22296	12.2675	10.0907	11.9059
	Average	6.81968	7.30847	8.19818	8.32976	11.4361	13.0083
	std deviation	1.42722	1.52895	2.26086	1.73012	3.49552	1.44157
	Anova: Single Factor
	SUMMARY
	Groups	Count	Sum	Average	Variance
	Column 1	9	61.3771	6.81968	2.03697
	Column 2	9	65.7762	7.30847	2.3377
	Column 3	9	73.7836	8.19818	5.11149
	Column 4	9	74.9679	8.32976	2.9933
	Column 5	9	102.925	11.4361	12.2187
	Column 6	9	117.075	13.0083	2.07813
	ANOVA
	Source of Variation	SS	df	MS	F	P-value	F crit
	Between Groups	274.557	5	54.9115	12.3045	1.06135e-07	2.40851
	Within Groups	214.21	48	4.46271
									q value from table		*if calculated q is greater than table, reject H0
	Total	488.767	53						4.197
			Difference	n (Group 1)	n (Group 2)	SE	q	H
	T0	T1	0.488785	9	9	0.704171	0.694129	Accept
	T0	T2	1.3785	9	9	0.704171	1.95762	Accept
	T0	T3	1.51008	9	9	0.704171	2.14448	Accept
	T0	T4	4.61645	9	9	0.704171	6.55586	Reject
	T0	T5	6.1886	9	9	0.704171	8.78849	Reject
	T1	T2	0.889715	9	9	0.704171	1.26349	Accept
	T1	T3	1.02129	9	9	0.704171	1.45035	Accept
	T1	T4	4.12766	9	9	0.704171	5.86173	Reject
	T1	T5	5.69981	9	9	0.704171	8.09436	Reject
	T2	T3	0.131579	9	9	0.704171	0.186856	Accept
	T2	T4	3.23795	9	9	0.704171	4.59824	Reject
	T2	T5	4.8101	9	9	0.704171	6.83086	Reject
	T3	T4	3.10637	9	9	0.704171	4.41138	Reject
	T3	T5	4.67852	9	9	0.704171	6.64401	Reject
	T4	T5	1.57215	9	9	0.704171	2.23262	Accept

## Sheet: R cells - Day 30
Day 30
	H0	There is no significant difference in the presence of R cell between feeding treatements
	H1	There is significant difference in the presence of R cell between feeding treatements
	α	0.05
		T0	T1	T2	T3	T4	T5
		8.9603	7.96216	11.3407	13.2921	16.9662	24.8699
		6.27221	9.28919	11.3407	11.6306	18.5086	24.8699
		6.27221	10.6162	19.4412	21.5997	18.5086	8.7776
		5.37618	10.6162	17.8211	11.6306	12.3391	17.5552
		9.85633	9.28919	17.8211	19.9382	16.9662	23.4069
		5.37618	9.28919	12.9608	14.9537	18.5086	17.5552
		4.48015	9.28919	21.0613	11.6306	30.8477	27.7957
		10.7524	13.2703	11.3407	16.6152	24.6782	16.0923		T0	T1	T2	T3	T4	T5
		10.7524	14.5973	19.4412	34.8919	10.7967	7.31467		8.13894	11.3903	15.1209	18.4152	18.8942	20.2372
		11.6484	11.9432	14.5809	28.2458	23.1358	20.4811
		8.9603	19.9054	11.3407	11.6306	21.5934	27.7957
		8.9603	10.6162	12.9608	24.9228	13.8815	26.3328
	Average	8.13894	11.3903	15.1209	18.4152	18.8942	20.2372
	standard dev	2.46007	3.27303	3.74146	7.67831	5.5854	6.96961
	Anova: Single Factor
	SUMMARY
	Groups	Count	Sum	Average	Variance
	Column 1	12	97.6673	8.13894	6.05194
	Column 2	12	136.684	11.3903	10.7128
	Column 3	12	181.451	15.1209	13.9985
	Column 4	12	220.982	18.4152	58.9565
	Column 5	12	226.731	18.8942	31.1967
	Column 6	12	242.847	20.2372	48.5755
	ANOVA
	Source of Variation	SS	df	MS	F	P-value	F crit
	Between Groups	1362.86	5	272.571	9.649	6.01171e-07	2.35381
	Within Groups	1864.41	66	28.2486
									q value from table		*if calculated q is greater than table, reject H0
	Total	3227.27	71						4.163
			Difference	n (Group 1)	n (Group 2)	SE	q	H
	T0	T1	3.25137	12	12	1.53429	2.11914	Accept
	T0	T2	6.98197	12	12	1.53429	4.55061	Reject
	T0	T3	10.2762	12	12	1.53429	6.6977	Reject
	T0	T4	10.7553	12	12	1.53429	7.00993	Reject
	T0	T5	12.0983	12	12	1.53429	7.88527	Reject
	T1	T2	3.7306	12	12	1.53429	2.43148	Accept
	T1	T3	7.02485	12	12	1.53429	4.57856	Reject
	T1	T4	7.5039	12	12	1.53429	4.89079	Reject
	T1	T5	8.84693	12	12	1.53429	5.76613	Reject
	T2	T3	3.29425	12	12	1.53429	2.14708	Accept
	T2	T4	3.7733	12	12	1.53429	2.45931	Accept
	T2	T5	5.11633	12	12	1.53429	3.33465	Accept
	T3	T4	0.479052	12	12	1.53429	0.31223	Accept
	T3	T5	1.82208	12	12	1.53429	1.18757	Accept
	T4	T5	1.34303	12	12	1.53429	0.87534	Accept

## Sheet: R cells - Challenge Test -Alive
Alive Samples
	H0	There is no significant difference in the presence of R cell between feeding treatements
	H1	There is significant difference in the presence of R cell between feeding treatements
	α	0.05
		T0	T1	T2	T3	T4	T5
		5.22359	3.79839	5.27026	7.02838	10.0907	11.9059
		2.61179	6.33066	3.9527	7.02838	10.0907	13.8902
		5.22359	3.79839	10.5405	7.02838	12.1088	11.9059		T0	T1	T2	T3	T4	T5
		5.22359	6.33066	2.63513	5.62271	10.0907	9.92157		4.49809	4.78316	6.00224	6.09127	11.6604	13.0083
		3.91769	3.79839	3.9527	5.62271	18.1633	17.8588
		5.22359	5.06452	6.58783	5.62271	10.0907	9.92157
		3.91769	6.33066	3.9527	5.62271	20.1814	13.8902
		5.22359	3.79839	6.58783	7.02838	6.05442	7.93725
		3.91769	3.79839	10.5405	4.21703	8.07256	19.8431
	Average	4.49809	4.78316	6.00224	6.09127	11.6604	13.0083
	std deviation	0.948712	1.23046	2.87995	0.993964	4.59961	3.85681
	Anova: Single Factor
	SUMMARY
	Groups	Count	Sum	Average	Variance
	Column 1	9	40.4828	4.49809	0.900055
	Column 2	9	43.0485	4.78316	1.51403
	Column 3	9	54.0202	6.00224	8.29412
	Column 4	9	54.8214	6.09127	0.987964
	Column 5	9	104.943	11.6604	21.1564
	Column 6	9	117.075	13.0083	14.875
	ANOVA
	Source of Variation	SS	df	MS	F	P-value	F crit
	Between Groups	612.8	5	122.56	15.4074	5.02539e-09	2.40851
	Within Groups	381.821	48	7.9546
									q value from table		*if calculated q is greater than table, reject H0
	Total	994.62	53						4.197
			Difference	n (Group 1)	n (Group 2)	SE	q	H
	T0	T1	0.285073	9	9	0.94013	0.303227	Accept
	T0	T2	1.50415	9	9	0.94013	1.59994	Accept
	T0	T3	1.59318	9	9	0.94013	1.69464	Accept
	T0	T4	7.16228	9	9	0.94013	7.61839	Reject
	T0	T5	8.51019	9	9	0.94013	9.05214	Reject
	T1	T2	1.21908	9	9	0.94013	1.29671	Accept
	T1	T3	1.3081	9	9	0.94013	1.39141	Accept
	T1	T4	6.87721	9	9	0.94013	7.31517	Reject
	T1	T5	8.22512	9	9	0.94013	8.74892	Reject
	T2	T3	0.0890253	9	9	0.94013	0.0946947	Accept
	T2	T4	5.65813	9	9	0.94013	6.01845	Reject
	T2	T5	7.00604	9	9	0.94013	7.4522	Reject
	T3	T4	5.5691	9	9	0.94013	5.92376	Reject
	T3	T5	6.91701	9	9	0.94013	7.35751	Reject
	T4	T5	1.34791	9	9	0.94013	1.43375	Accept

## Sheet: E cells - Day 30
Day 30
	H0	There is no significant difference in the presence of E cell between feeding treatements
	H1	There is significant difference in the presence of E cell between feeding treatements
	α	0.05
		T0	T1	T2	T3	T4	T5
		11.6484	10.6135	19.4494	16.5142	12.988	21.294
		12.5444	12.9721	8.64416	26.4227	16.5302	18.018
		12.5444	8.25495	18.3688	20.918	11.8073	18.018
		12.5444	11.7928	20.5299	17.6152	16.5302	27.846
		16.1285	8.25495	15.1273	22.019	14.1687	32.76
		8.9603	17.6892	14.0468	14.3123	22.4338	19.656
		5.37618	20.0477	7.56364	14.3123	23.6146	29.484
		4.48015	16.5099	22.6909	15.4133	20.0724	29.484
		15.2325	21.227	22.6909	15.4133	17.7109	21.294
		22.4008	9.43423	21.6104	15.4133	25.976	29.484
		13.4405	4.71712	16.2078	16.5142	29.5182	26.208
		10.7524	22.4063	17.2883	22.019	17.7109	29.484
		15.2325	20.0477	16.2078	16.5142	20.0724	34.398		T0	T1	T2	T3	T4	T5
		7.16824	20.0477	18.3688	15.4133	23.6146	31.122		12.0665	14.3086	16.7841	17.6886	19.9149	25.8804
		12.5444	10.6135	12.9662	16.5142	25.976	19.656
	Average	12.0665	14.3086	16.7841	17.6886	19.9149	25.8804
	stdev	4.50398	5.68832	4.59999	3.51779	5.20184	5.64711
	Anova: Single Factor
	SUMMARY
	Groups	Count	Sum	Average	Variance
	Column 1	15	180.998	12.0665	20.2859
	Column 2	15	214.629	14.3086	32.3569
	Column 3	15	251.761	16.7841	21.16
	Column 4	15	265.328	17.6886	12.3748
	Column 5	15	298.724	19.9149	27.0592
	Column 6	15	388.206	25.8804	31.8899
	ANOVA
	Source of Variation	SS	df	MS	F	P-value	F crit
	Between Groups	1738.03	5	347.606	14.3712	3.70578e-10	2.32313
	Within Groups	2031.77	84	24.1878
									q value from table		*if calculated q is greater than table, reject H0
	Total	3769.8	89						4.129
			Difference	n (Group 1)	n (Group 2)	SE	q	H
	T0	T1	2.24205	15	15	1.26985	1.7656	Accept
	T0	T2	4.71753	15	15	1.26985	3.71503	Accept
	T0	T3	5.62202	15	15	1.26985	4.42731	Reject
	T0	T4	7.8484	15	15	1.26985	6.18058	Reject
	T0	T5	13.8139	15	15	1.26985	10.8783	Reject
	T1	T2	2.47548	15	15	1.26985	1.94943	Accept
	T1	T3	3.37997	15	15	1.26985	2.66171	Accept
	T1	T4	5.60635	15	15	1.26985	4.41498	Reject
	T1	T5	11.5718	15	15	1.26985	9.11274	Reject
	T2	T3	0.904493	15	15	1.26985	0.712284	Accept
	T2	T4	3.13087	15	15	1.26985	2.46555	Accept
	T2	T5	9.09633	15	15	1.26985	7.16331	Reject
	T3	T4	2.22638	15	15	1.26985	1.75326	Accept
	T3	T5	8.19184	15	15	1.26985	6.45103	Reject
	T4	T5	5.96546	15	15	1.26985	4.69777	Reject

## Sheet: E cells - Challenge Test -Alive
Alive Samples
	H0	There is no significant difference in the presence of E cell between feeding treatements
	H1	There is significant difference in the presence of E cell between feeding treatements
	α	0.05
		T0	T1	T2	T3	T4	T5
		9.68535	16.8928	18.1047	21.2071	19.1961	30.0033
		9.68535	18.8802	16.0931	16.9657	21.329	27.3943
		14.1555	18.8802	25.1454	21.2071	29.8606	45.6572		T0	T1	T2	T3	T4	T5
		12.6655	11.9243	24.1396	22.2675	24.5283	30.0033		11.9204	16.8928	19.6693	21.2071	24.1728	32.4673
		11.1754	19.8739	15.0872	22.2675	29.8606	33.9168
		14.9005	22.855	21.1221	14.845	22.3954	31.3078
		10.4304	11.9243	20.1163	15.9054	30.927	27.3943
		13.4105	16.8928	23.1338	26.5089	19.1961	32.6123
		11.1754	13.9117	14.0814	29.69	20.2625	33.9168
	Average	11.9204	16.8928	19.6693	21.2071	24.1728	32.4673
	std deviation	1.93564	3.71806	4.05804	4.85917	4.82855	5.5131
	Anova: Single Factor
	SUMMARY
	Groups	Count	Sum	Average	Variance
	Column 1	9	107.284	11.9204	3.74669
	Column 2	9	152.035	16.8928	13.824
	Column 3	9	177.024	19.6693	16.4677
	Column 4	9	190.864	21.2071	23.6115
	Column 5	9	217.556	24.1728	23.3149
	Column 6	9	292.206	32.4673	30.3942
	ANOVA
	Source of Variation	SS	df	MS	F	P-value	F crit
	Between Groups	2184.03	5	436.806	23.535	7.16211e-12	2.40851
	Within Groups	890.872	48	18.5598
									q value from table		*if calculated q is greater than table, reject H0
	Total	3074.9	53						4.197
			Difference	n (Group 1)	n (Group 2)	SE	q	H
	T0	T1	4.97237	9	9	1.43604	3.46257	Accept
	T0	T2	7.74885	9	9	1.43604	5.39599	Reject
	T0	T3	9.28671	9	9	1.43604	6.4669	Reject
	T0	T4	12.2524	9	9	1.43604	8.5321	Reject
	T0	T5	20.5469	9	9	1.43604	14.3081	Reject
	T1	T2	2.77648	9	9	1.43604	1.93343	Accept
	T1	T3	4.31433	9	9	1.43604	3.00433	Accept
	T1	T4	7.28004	9	9	1.43604	5.06953	Reject
	T1	T5	15.5745	9	9	1.43604	10.8455	Reject
	T2	T3	1.53786	9	9	1.43604	1.0709	Accept
	T2	T4	4.50356	9	9	1.43604	3.1361	Accept
	T2	T5	12.7981	9	9	1.43604	8.91206	Reject
	T3	T4	2.9657	9	9	1.43604	2.0652	Accept
	T3	T5	11.2602	9	9	1.43604	7.84116	Reject
	T4	T5	8.2945	9	9	1.43604	5.77596	Reject
