# Supplementary material for: Morinda citrifolia fruit extract enhances the resistance of Penaeus vannamei to Vibrio parahaemolyticus infection
Source: Sci Rep. 2024 Mar 7;14:5668. doi: 10.1038/s41598-024-56173-4 (PMC10920830; doi:10.1038/s41598-024-56173-4)
Supplement: Supplementary file 6 — Supplementary Information 6. [file 41598_2024_56173_MOESM6_ESM.xlsx]

## Sheet: Survival Graph
Tank	Percentage Survival
	1	2	3	4	Average
T0	46.2671	50.0526	53.6278	50.0526	50		TR0	TR1	TR2	TR3	TR4	TR5
T1	55.614	47.6691	50.0526	57.2029	52.6347		50	52.6347	54.8014	57.9235	61.0016	63.322
T2	52.0027	59.5864	55.614	52.0027	54.8014
T3	45.5023	58.0967	63.0915	65.0033	57.9235
T4	71.5037	58.0967	57.2029	57.2029	61.0016
T5	67.9285	60.5031	64.3533	60.5031	63.322

## Sheet: Changes in Survival
Changes in Survival
Changes in survival in comparison to control (T0). To see how much of survival improvement with the extract supplementation
									Changes in Survival
		T0	T1	T2	T3	T4	T5		T1	T2	T3	T4	T5
		46.2833	55.6335	59.6073	63.1136	71.5288	67.9523		5.62033	9.59415	13.1005	21.5156	17.9392
		50.0701	47.6858	55.6335	65.0261	58.1171	64.3759		1.40252	5.62033	15.013	8.10397	14.3627
		53.6466	50.0701	52.0209	45.5183	57.223	60.5243		0.0569822	2.00777	-0.765013	7.20986	10.5112
		50.0526	57.223	52.0209	58.0967	57.223	60.5243		7.20986	2.00777	8.0836	7.20986	10.5112
		50.0131	52.6531	54.8206	57.9387	61.023	63.3442		3.57242	4.8075	8.85801	11.0098	13.3311
									3.39075	3.61708	7.04946	7.01653	3.56849
									Changes in Survival (%)
									T1	T2	T3	T4	T5
									11.2377	19.1833	26.194	43.0199	35.8689
									2.80431	11.2377	30.0181	16.2037	28.7179
									0.113934	4.01448	-1.52962	14.4159	21.0168
									14.4159	4.01448	16.1629	14.4159	21.0168		T1	T2	T3	T4	T5
									7.14297	9.61248	17.7114	22.0139	26.6551		7.14297	9.61248	17.7114	22.0139	26.6551
									6.77973	7.23225	14.0952	14.0294	7.13511
									Anova: Single Factor
									SUMMARY
									Groups	Count	Sum	Average	Variance
									T1	4	21.1142	5.27854	81.44
									T2	4	38.4499	9.61248	52.3055
									T3	4	63.3877	15.8469	308.242
									T4	4	88.0554	22.0139	196.823
									T5	4	106.621	26.6551	50.9098
									ANOVA
									Source of Variation	SS	df	MS	F	P-value	F crit
									Between Groups	1221.61	4	305.401	2.21395	0.1166	3.05557
									Within Groups	2069.16	15	137.944
									Total	3290.77	19
